# Supplementary material for: Sexual dimorphism in the social behaviour of Cntnap2-null mice correlates with disrupted synaptic connectivity and increased microglial activity in the anterior cingulate cortex
Source: Commun Biol. 2023 Aug 15;6:846. doi: 10.1038/s42003-023-05215-0 (PMC10427688; doi:10.1038/s42003-023-05215-0)
Supplement: Supplementary file 4 — Supplementary Data 6 [file 42003_2023_5215_MOESM4_ESM.xlsx]

## Sheet: Fig 1a
Fig 1a. Behaviour, conspecifics - Social sniffing (Frequency)
Male		Female
WT	KO	WT	KO
33	13	31	43
31	27	58	57
35	28	46	30
44	23	42	38
47	17	42	40
41	30	33	36
34	22	52	41
74	28	39	34
39	24	35	39
22	41	37	41
38	36	20	27
13	37	33	30
20	31	35	27
16	28	34	15
17	14	21	19
31	22	18	14
39	13	31	36
40	17	30	32
27	22	28	41
	22	47	31
	31	50	52
	50	31
	35
	36

## Sheet: Fig 1b
Fig 1b. Behaviour, conspecifics - Ano-gential sniffing (Frequency)
Male		Female
WT	KO	WT	KO
34	22	27	44
33	26	25	34
29	30	16	14
33	22	31	20
52	40	34	34
45	27	38	26
49	17	26	32
23	20	26	30
22	22	32	18
40	16	22	23
75	23	20	38
17	25	40	65
35	16	53	79
24	38	48	45
38	41	47	29
33	42	27	35
46	36	40	47
38	42	51	55
33	38	40	42
	27	60	34
	36	41	58
	63	48
	49
	52

## Sheet: Fig 1c
Fig 1c. Behaviour, conspecifics - Following (Frequency)
Male		Female
WT	KO	WT	KO
12	9	3	7
6	9	4	1
1	2	3	1
3	4	6	0
4	12	1	1
5	1	4	0
7	0	0	2
2	1	1	1
0	4	0	1
6	3	2	2
22	3	6	13
5	0	17	17
5	1	19	27
6	11	28	10
12	7	5	2
9	9	5	6
6	8	4	3
5	7	12	11
4	6	2	2
	3	7	5
	10	7	8
	11	6
	2
	5

## Sheet: Fig 1d
Fig 1d. Behaviour, conspecifics - Social interaction (Frequency)
Male		Female
WT	KO	WT	KO
79	44	61	94
70	62	87	92
65	60	65	45
80	49	79	58
103	69	77	75
91	58	75	62
90	39	78	75
99	49	66	65
61	50	67	58
68	60	61	66
135	62	46	78
35	62	90	112
60	48	107	133
46	77	110	70
67	62	73	50
73	73	50	55
91	57	75	86
83	66	93	98
64	66	70	85
	52	114	70
	77	98	118
	124	85
	86
	93

## Sheet: Fig 1e
Fig 1e. Behaviour, matched-genotype - Social sniffing (Frequency)
Male		Female
WT	KO	WT	KO
28	28	44	52
31	15	28	38
38	24	20	43
38	17	49	34
36	32	36	53
42	15	51	43
55	33	38	38
60	39	29	39
44	19	28	44
52	13	34	35
	36	34	36
	30
	33

## Sheet: Fig 1f
Fig 1f. Behaviour, matched-genotype - Ano-gential sniffing (Frequency)
Male		Female
WT	KO	WT	KO
11	23	23	27
19	20	28	33
18	27	17	24
22	12	34	24
28	22	14	39
7	19	36	27
4	4	9	17
50	20	14	11
26	7	1	6
9	10	8	8
	7	11	5
	12
	5

## Sheet: Fig 1g
Fig 1g. Behaviour, matched-genotype - Following (Frequency)
Male		Female
WT	KO	WT	KO
3	6	7	6
10	5	14	7
3	9	9	4
4	3	1	14
8	6	7	15
1	7	11	13
0	0	0	1
6	1	0	0
0	0	0	0
0	0	0	1
	0	0	0
	0
	0

## Sheet: Fig 1h
Fig 1h. Behaviour, matched-genotype - Social interaction (Frequency)
Male		Female
WT	KO	WT	KO
42	57	74	85
60	40	70	78
59	60	46	71
64	32	84	72
72	60	57	107
50	41	98	83
59	37	47	56
116	60	43	50
70	26	29	50
61	23	42	44
	43	45	41
	42
	38

## Sheet: Fig 2c
Fig 2c. Colocalization with DAPI (% cells)
TOM+		Cux1+
WT	KO	WT	KO
3.6	7.4	37.9	46.8
10.8	6.1	36.8	45.7
3.4	5.6	36	40.9
2.3	5.8	23.1	36
4.4	3.4	26.2	24.6
8.8	3.9	24.5	28.9
11.6	9.1	44.6	36.4
6.7	9.1	19	26.4

## Sheet: Fig 2d
Fig 2d. CUX-1+ colocalization with TOM+ cells (% cells)
CUX-1
WT	KO
9.375	15.7303
29.4118	13.3333
9.375	13.8211
9.83607	16
16.6667	14
35.8491	13.5593
26	25
35.294	34.375

[truncated: 34 more sheets: Fig 2f, Fig 2g, Fig 3a, Fig 3b, Fig 3c, Fig 3d, Fig 3f, Fig 3g, Fig 3h, Fig 4b, Fig 5b, Fig 5c, Fig 5d, Fig 5e, Fig 5g, Fig 5f, Fig 6d, Fig 6f, Fig 6g, Suppl_Fig 1a …]
